# Supplementary material for: Preprocessed Consortium for Neuropsychiatric Phenomics dataset
Source: F1000Res. 2017 Sep 22;6:1262. Originally published 2017 Jul 28. [Version 2] doi: 10.12688/f1000research.11964.2 (PMC5664981; doi:10.12688/f1000research.11964.2)
Supplement: Supplementary file 1 [file f1000research-6-13763-s0000.tgz]

Archive with 1 entries (1 files):
- 1b8f550c-9cf6-4861-9f2f-3977d379b029.pdf
